# Supplementary material for: Oxidation of DJ-1 Cysteines in Retinal Pigment Epithelium Function
Source: Int J Mol Sci. 2022 Sep 1;23(17):9938. doi: 10.3390/ijms23179938 (PMC9456479; doi:10.3390/ijms23179938)
Supplement: Supplementary file 1 [file ijms-23-09938-s001.zip]

Archive with 1 entries (1 files):
- ijms-1794805-supplementary.pdf
